# Supplementary material for: “ Blaming, shaming, humiliation”: Stigmatising medical interactions among people with non-epileptic seizures
Source: Wellcome Open Res. 2017 Oct 24;2:55. Originally published 2017 Jul 24. [Version 2] doi: 10.12688/wellcomeopenres.12133.2 (PMC5664997; doi:10.12688/wellcomeopenres.12133.2)
Supplement: Supplementary file 1 [file wellcomeopenres-2-14021-s0000.tgz]

Archive with 1 entries (1 files):
- 2b0fc3b5-cb48-46c7-93de-edbd895229b5.docx
